# Supplementary material for: Impact of the Novel CoronaviruS (COVID-19) on Frontline PharmacIsts Roles and ServicEs: INSPIRE Worldwide Survey
Source: Pharmacy (Basel). 2023 Mar 29;11(2):66. doi: 10.3390/pharmacy11020066 (PMC10142295; doi:10.3390/pharmacy11020066)
Supplement: Supplementary file 1 [file pharmacy-11-00066-s001.zip]

Archive with 2 entries (2 files):
- Supplement - survey.pdf
- Supplement table S1.pdf
